# Supplementary material for: Symbiotic Aerogel Fibers Made via In-Situ Gelation of Aramid Nanofibers with Polyamidoxime for Uranium Extraction
Source: Molecules. 2019 May 11;24(9):1821. doi: 10.3390/molecules24091821 (PMC6539675; doi:10.3390/molecules24091821)
Supplement: Supplementary file 1 [file molecules-24-01821-s001.zip]

Archive with 4 entries (3 files):
- supplementary materials/
- supplementary materials/Supplementary Figures and Tables.pdf
- supplementary materials/Video S1.avi
- supplementary materials/Video S2.avi
